# Supplementary material for: Pregnant and postpartum women’s experiences of the indirect impacts of the COVID-19 pandemic in high-income countries: a qualitative evidence synthesis
Source: BMC Pregnancy Childbirth. 2024 Apr 11;24:262. doi: 10.1186/s12884-024-06439-6 (PMC11007880; doi:10.1186/s12884-024-06439-6)
Supplement: Supplementary file 5 — Supplementary Material 5. [file 12884_2024_6439_MOESM5_ESM.xlsx]

## Sheet: CASP Tool - Original format
Supplementary file 5. CASP Tool
CASP questions	Criteria	Shortened title	Anderson 2021	Atmuri 2021	Aydin 2021	Brown 2021	Charvat 2021	Costa 2021	Davis 2021	DeJoy 2021	Dove-Medows 2020	Farrell 2021	Fumagalli 2021	Green 2021	Harrison 2021	Jackson 2021a	Jackson 2021b	John 2021	Joy 2020	Keating 2021	Kolker 2021	Kyno 2021	Linden 2021	Meaney 2021	Mizrak Sahin 2021	Ollivier 2021	Panda 2021	Rhodes 2020	Rice 2021a	Rice 2021b	Riley 2021	Saleh 2022	Silverio 2021	Snyder 2021	Spatz 2021	Stirling Cameron 2021	Sweet 2021	Sweet 2022
1. Was there a clear statement of the aims of the research?	- What was the goal of the research? - Why it was thought important? - It's relevance	Research Aims	Yes	Yes	Yes	Partial - no clear aim statement	Yes	Yes	Yes	Yes	Yes	Yes	Yes	Yes	Yes	Yes	Yes	Yes	Yes	Yes	Yes	Yes	Yes	Yes	Yes	Yes	Yes	Yes	Yes	Yes	Yes	Yes	Yes	Yes	Yes	Yes	Yes	Yes
2. Is a qualitative methodology appropriate?	- If the research seeks to interpret or illuminate the actions and/or subjective experiences of research participants - Is qualitative research the right methodology for addressing the research goal?	Qualitative methodology	Yes	Yes	Yes	Yes	Yes	Yes	Yes	Yes	Yes	Yes	Yes	Yes	Yes	Yes	Yes	Yes	Yes	Yes	Yes	Yes	Yes	Yes	Yes	Yes	Yes	Yes	Yes	Yes	Yes	Yes	Yes	Yes	Yes	Yes	Yes	Yes
Is it worth continuing?
3. Was the research design appropriate to address the aim of the study?	If the researcher has justified the research design (e.g. have they discussed how they decided which method to use)	Research Design	Yes	Yes	Yes	Yes	Yes	Yes	Yes	Yes	Yes	Yes	Yes	Yes	Yes	Yes	Yes	Yes	Yes	Yes	Yes	Yes	Yes	Partial (no justification)	Yes	Yes	Yes	Yes	Yes	Yes	Partial (no justification)	Yes	Yes	Yes	Yes	Yes	Yes	Yes
4. Was the recruitment strategy appropriate to the aims of the research?	- If the researcher has explained how the participants were selected - If they explained why the participants they selected were the most appropriate to provide access to the type of knowledge sought by the study - If there are any discussions around recruitment (e.g. why some people chose not to take part)	Recruitment	Yes	Yes	Partial (lacking detail about recruitment process)	Yes	Yes	Yes	Yes	Yes	Yes	Yes	Yes	Yes	Yes	Yes	Yes	Yes	Yes	Yes	Yes	Yes	Yes	Yes	Yes	Yes	Yes	Yes	Yes	Yes	Yes	Yes	Yes	Yes	Yes	Yes	Yes	Yes
5. Was the data collected in a way that addressed the research issue?	- If the setting for data collection was justified - If it is clear how data were collected (e.g. focus group, semi-structured interview etc.) - If the researcher has justified the methods chosen - If the researcher has made the methods explicit (e.g. for interview method, is there an indication of how interviews were conducted, or did they use a topic guide)? - If methods were modified during th…	Data collection	Yes	Yes	Yes	Yes	Yes	Yes	Yes	Yes	Partial (data saturation not discussed)	Yes	Yes	Yes	Yes	Yes	Yes	Yes	Partial (lacking justification for methods chosen and data saturation)	Yes	Partial (data saturation not discussed)	Yes	Yes	Yes	Yes	Yes	Yes	Yes	Yes	Yes	Partial (data saturation not discussed)	Yes	Yes	Yes	Yes	Partial (data saturation not discussed)	Yes	Yes
6. Has the relationship between researcher and participants been adequately considered?	- If the researcher critically examined their own role, potential bias and influence during (a) Formulation of the research questions (b) Data collection, including sample recruitment and choice of location - How the researcher responded to events during the study and whether they considered the implications of any changes in the research design	Reflexivity	Partial (statement of professional role, but no critical reflection)	Yes	Partial (lacking detail)	No	No	No	No	Yes	No	No	Yes	Partial (statement of professional role, but no critical reflection)	No	No	Yes	Yes	Partial (statement of professional role, but no critical reflection)	Yes	Yes	No	No	No	Partial (lacking a critical reflection)	No	Yes	Partial (statement of professional role, but no critical reflection)	Yes	Yes	Yes	Partial (statement of professional role, but no critical reflection)	No	No	No	No	No	No
7. Have ethical issues been taken into consideration?	- If there are sufficient details of how the research was explained to participants for the reader to assess whether ethical standards were maintained - If the researcher has discussed issues raised by the study (e.g. issues around informed consent or confidentiality or how they have handled the effects of the study on the participants during and after the study) - If approval has been sought fro…	Ethics	Yes	Yes	Yes	Yes	Yes (obtained from author contact)	Yes	Yes	No	Yes	Yes	Yes	Yes	Yes	Yes	Yes	Yes	Yes	Yes	Yes	Yes	Yes	Yes	Yes	Yes	Yes	Yes	Yes	Yes	Yes	Yes	Yes	Yes	Yes	Yes	Yes	Yes
8. Was the data analysis sufficiently rigorous?	- If there is an in-depth description of the analysis process - If thematic analysis is used. If so, is it clear how the categories/themes were derived from the data? - Whether the researcher explains how the data presented were selected from the original sample to demonstrate the analysis process - If sufficient data are presented to support the findings - To what extent contradictory data are t…	Data analysis	Yes	Yes	Yes	Yes	Yes	Yes	Yes	Yes	Yes	Yes	Yes	Yes	No	Yes	Yes	Yes	Yes	Yes	Yes	Yes	Yes	Yes	Yes	Partial (development of themes not addressed)	Yes	Yes	Yes	Yes	Yes	Yes	Yes	Partial (lacking in-depth analysis)	Yes	Yes	Yes	Yes
9. Is there a clear statement of findings?	- If the findings are explicit - If there is adequate discussion of the evidence both for and against the researchers arguments - If the researcher has discussed the credibility of their findings (e.g. triangulation, respondent validation, more than one analyst) - If the findings are discussed in relation to the original research question	Support for findings	Yes	Yes	Partial (lack of an in-depth discussion)	Yes	Yes	Yes	Yes	Yes	Yes	Yes	Yes	Yes	Yes	Yes	Yes	Yes	Yes	Yes	Yes	Yes	Yes	Yes	Yes	Yes	Yes	Yes	Yes	Yes	Yes	Yes	Yes	Partial (lack of an in-depth discussion)	Yes	Yes	Yes	Yes
10. How valuable is the research?	- If the researcher discusses the contribution the study makes to existing knowledge or understanding e.g. do they consider the findings in relation to current practice or policy? or relevant research-based literature? - If they identify new areas where research is necessary - If the researchers have discussed whether or how the findings can be transferred to other populations or considered other…	Value	Yes	Yes	Yes	Yes	Yes	Yes	Yes	Yes	Yes	Yes	Yes	Yes	Partial (does not address new areas of research)	Yes	Yes	Yes	Yes	Yes	Yes	Partial (does not address new areas of research)	Yes	Yes	Yes	Yes	Yes	Partial (does not address new areas of research)	Yes	Yes	Yes	Yes	Yes	Yes	Yes	Yes	Yes	Yes
11. Overall assessment	- Overall assessment of methodological limitations	Overall	No or very minor concerns	No or very minor concerns	Moderate concerns	No or very minor concerns	No or very minor concerns	No or very minor concerns	No or very minor concerns	No or very minor concerns	No or very minor concerns	No or very minor concerns	No or very minor concerns	No or very minor concerns	Minor concerns	No or very minor concerns	No or very minor concerns	No or very minor concerns	Minor concerns	No or very minor concerns	No or very minor concerns	No or very minor concerns	No or very minor concerns	No or very minor concerns	No or very minor concerns	No or very minor concerns	No or very minor concerns	No or very minor concerns	No or very minor concerns	No or very minor concerns	No or very minor concerns	Minor concerns	No or very minor concerns	Minor concerns	No or very minor concerns	Minor concerns	Minor concerns	No or very minor concerns
